# Supplementary material for: WNT/β-Catenin Signaling Promotes TGF-β-Mediated Activation of Human Cardiac Fibroblasts by Enhancing IL-11 Production
Source: Int J Mol Sci. 2021 Sep 17;22(18):10072. doi: 10.3390/ijms221810072 (PMC8468519; doi:10.3390/ijms221810072)
Supplement: Supplementary file 1 [file ijms-22-10072-s001.zip]

Archive with 1 entries (1 files):
- ijms-1338230-supplementary.pdf
